# Supplementary material for: Structural Achievability of an NH–π Interaction between Gln and Phe in a Crystal Structure of a Collagen-like Peptide
Source: Biomolecules. 2022 Oct 6;12(10):1433. doi: 10.3390/biom12101433 (PMC9599227; doi:10.3390/biom12101433)
Supplement: Supplementary file 1 [file biomolecules-12-01433-s001.zip]

Archive with 1 entries (1 files):
- biomolecules-1915619-supplementary.pdf
